# Supplementary material for: Wearable Inertial Sensor Analysis of Turning Performance Reveals Motor Reserve Effects in Drug-Naïve Parkinson’s Disease
Source: Sensors (Basel). 2026 Apr 22;26(9):2594. doi: 10.3390/s26092594 (PMC13165994; doi:10.3390/s26092594)
Supplement: Supplementary file 1 [file sensors-26-02594-s001.zip]

Archive with 2 entries (2 files):
- sensors-4226163-File S1.pdf
- sensors-4226163-Table S1.pdf
